# Supplementary material for: Association between Perivascular Spaces and Progression of White Matter Hyperintensities in Lacunar Stroke Patients
Source: PLoS One. 2015 Sep 9;10(9):e0137323. doi: 10.1371/journal.pone.0137323 (PMC4564273; doi:10.1371/journal.pone.0137323)
Supplement: S1 Dataset — (XLSX) [file pone.0137323.s001.xlsx]

## Sheet: Blad1
n	Gender	Age	Hypertension	Diabetes mellitus	Hypercholesterolemia	Smoking	24-hour systolic BP	24-hour diastolic BP	baseline periventricular WMH	baseline deep WMH	baseline BG PVS	baseline CSO PVS	progression WMH
		(years)					(mmHg)	(mmHg)	(Fazekas'scale)	(Fazekas'scale)	(3-category severity scale)	(3-category severity scale )
1	F	47.02	yes	no	no	yes	131.78	83.29	0	0	moderate	moderate	no
2	F	56.44	no	no	yes	yes	175.83	95.93	1	1	extensive	extensive	no
3	M	47.79	yes	yes	no	yes	169.42	111.47	0	0	non-to-mild	moderate	no
4	M	68.73	yes	no	yes	no	152.7	90.85	0	0	moderate	moderate	no
5	F	42.74	no	no	yes	yes	142.19	88.92	0	1	non-to-mild	extensive	no
6	M	50.17	no	no	yes	yes	116.11	74.94	0	0	non-to-mild	moderate	no
7	M	46.44	yes	no	no	no	156.12	101.88	0	0	non-to-mild	moderate	no
8	M	61.29	no	no	no	no	122.91	84.73	0	0	non-to-mild	extensive	no
9	M	63.33	yes	no	yes	no	167.8	101.83	1	0	moderate	extensive	yes
10	M	68.57	no	no	yes	no	132.55	75.87	0	0	non-to-mild	moderate	no
11	M	54.44	yes	no	yes	yes	171.84	119	0	1	moderate	moderate	no
12	F	79.11	yes	no	yes	no	166.7	97.73	3	3	extensive	moderate	yes
13	M	85.13	no	no	yes	yes	111.39	60.33	1	1	moderate	non-to-mild	yes
14	M	51.59	no	no	yes	no	127.38	80.72	1	1	non-to-mild	moderate	no
15	M	61.51	yes	yes	unknown	yes	156.36	89.13	0	0	moderate	moderate	yes
16	F	46.34	no	no	yes	no	129.81	82.84	0	0	moderate	moderate	no
17	M	64.97	yes	no	yes	yes	127.73	80.26	0	0	non-to-mild	extensive	no
18	M	65.59	yes	yes	yes	no	172.05	98.79	2	1	moderate	extensive	yes
19	M	54	yes	no	yes	no	186.12	110.99	1	1	moderate	moderate	no
20	M	60.42	yes	no	yes	yes	160.39	92.71	0	1	extensive	extensive	yes
21	F	67.8	yes	no	yes	yes	161.06	77.23	3	2	moderate	non-to-mild	yes
22	F	77.19	no	no	yes	no	130.73	72.49	3	3	non-to-mild	non-to-mild	yes
23	M	81.22	no	no	yes	yes	117.7	72.41	3	2	extensive	moderate	yes
24	F	68.69	yes	no	yes	yes	132.18	84.56	0	1	moderate	extensive	yes
25	M	76.48	yes	no	no	yes	134.98	73.14	1	1	extensive	extensive	no
26	M	74.4	no	no	yes	no	136.65	84.27	3	3	extensive	moderate	no
27	F	60.76	yes	no	yes	no	119.35	64.78	1	0	non-to-mild	non-to-mild	yes
28	M	66.06	yes	yes	yes	no	142.18	86.81	3	3	moderate	extensive	yes
29	M	68.91	yes	no	no	no	175.58	111.86	1	0	moderate	non-to-mild	no
30	F	73.72	no	no	yes	no	128.22	78.49	2	2	extensive	extensive	yes
31	M	74.41	no	no	yes	no	116.61	65.51	3	3	moderate	extensive	yes
32	M	54.21	no	no	yes	yes	118.95	72.72	0	0	non-to-mild	moderate	no
33	M	77.33	yes	no	yes	no	130.68	71.05	3	2	extensive	moderate	yes
34	F	72.75	yes	no	yes	yes	149.47	89.69	1	1	extensive	extensive	no
35	M	64.95	yes	no	yes	yes	162.96	89.89	3	3	extensive	moderate	yes
36	M	64.52	no	no	no	yes	149.2	78.41	0	1	moderate	extensive	no
37	F	77.08	yes	no	yes	no	151.13	77.26	1	1	extensive	extensive	no
38	M	51.69	yes	yes	yes	no	114.53	68.57	1	1	non-to-mild	extensive	yes
39	M	52.72	no	no	no	yes	119.78	79.62	1	2	non-to-mild	extensive	yes
40	M	72.86	no	no	yes	no	148.36	84.27	0	1	moderate	moderate	no
41	M	76.9	yes	no	yes	yes	126.57	78.36	3	3	extensive	non-to-mild	no
42	M	63.3	yes	no	yes	yes	137.51	84.14	2	2	moderate	non-to-mild	no
43	M	77.59	yes	yes	yes	yes	147.27	92.45	1	1	extensive	extensive	no
44	F	73.12	no	yes	yes	no	139.15	67.58	3	1	moderate	moderate	no
45	F	79.54	yes	no	yes	no	159.57	80.11	3	3	extensive	extensive	yes
46	M	79.69	yes	no	no	yes	151.01	88.25	3	3	extensive	moderate	no
47	F	75.7	no	no	yes	yes	148.96	68.56	1	1	non-to-mild	non-to-mild	no
48	F	63.34	yes	no	yes	yes	177.91	107.48	1	0	moderate	non-to-mild	no
49	M	71.6	yes	yes	yes	yes	134.22	75.24	3	1	extensive	extensive	yes
50	M	79.18	yes	yes	yes	no	143.65	83.24	3	2	extensive	extensive	yes
51	F	81.37	yes	no	no	no	115.64	54.16	0	1	moderate	moderate	yes
52	F	53.52	no	no	yes	yes	128.63	71.78	0	1	non-to-mild	non-to-mild	yes
53	M	80.32	yes	yes	no	no	144.93	85.72	3	3	moderate	moderate	yes
54	F	68.84	no	no	yes	no	128.53	77.79	2	3	moderate	moderate	yes
55	F	79.59	no	no	yes	yes	122.76	75.97	2	1	extensive	extensive	yes
56	M	70.61	yes	no	yes	yes	131.33	74.92	3	3	extensive	non-to-mild	yes
57	M	74.17	yes	no	yes	no	150.3	88.42	3	2	extensive	extensive	yes
58	F	69.56	yes	yes	yes	no	150.77	76.98	0	1	moderate	extensive	yes
59	M	77.36	yes	no	yes	yes	154.15	79.11	0	0	non-to-mild	non-to-mild	no
60	F	40	yes	no	yes	no	142.86	75.54	0	0	non-to-mild	moderate	no
61	F	50.06	no	no	yes	yes	174.45	110.89	3	3	moderate	moderate	no
62	M	52.39	yes	no	yes	yes	162.36	104.74	0	0	moderate	extensive	no
63	M	59.87	yes	no	yes	no	115.51	72.22	1	0	non-to-mild	non-to-mild	no
64	F	47.14	yes	no	yes	no	180.01	115.2	1	1	non-to-mild	moderate	no
65	F	78.89	yes	no	yes	no	148.24	83.91	3	3	extensive	extensive	yes
66	M	56.14	yes	no	no	yes	159.73	102.93	1	1	non-to-mild	non-to-mild	yes
67	M	45.22	no	no	yes	yes	115.34	79.14	0	0	moderate	moderate	no
68	F	60.17	yes	no	yes	yes	136.3	84.05	3	1	non-to-mild	moderate	yes
69	F	47.89	yes	no	yes	no	111.82	75.4	0	0	moderate	non-to-mild	no
70	F	54.58	yes	no	yes	no	123.31	77.02	0	0	non-to-mild	moderate	yes
71	F	65.74	yes	no	yes	no	131.55	78.77	2	2	extensive	extensive	yes
72	M	65.86	yes	no	yes	no	149.46	98.57	2	2	extensive	non-to-mild	yes
73	M	50.86	yes	no	yes	yes	109.33	66.91	0	0	non-to-mild	moderate	no
74	M	63.23	no	no	no	no	118.17	78.52	1	1	extensive	moderate	yes
75	M	71.43	yes	yes	no	no	151.33	84.45	3	3	extensive	non-to-mild	yes
76	F	65.02	yes	no	yes	no	123.68	70.97	0	1	non-to-mild	non-to-mild	no
77	F	56.3	no	no	no	yes	119.48	71.81	0	0	non-to-mild	moderate	no
78	F	67.01	yes	no	yes	no	125.13	75.05	1	1	non-to-mild	moderate	no
79	M	60.85	yes	yes	yes	no	147.69	85.81	0	0	non-to-mild	moderate	no
80	F	46.36	yes	no	no	no	133.91	77.15	0	1	moderate	moderate	yes
81	M	40.7	yes	no	yes	no	130.04	82.06	0	1	non-to-mild	moderate	no
82	M	61.69	yes	no	yes	no	142.48	84.6	0	1	non-to-mild	non-to-mild	no
83	F	49.64	no	no	no	yes	143.79	84.13	2	3	extensive	extensive	yes
84	F	77.94	yes	no	no	no	139.83	84.03	3	3	extensive	extensive	yes
85	F	74.87	no	no	yes	no	123.35	68.88	3	3	moderate	non-to-mild	yes
86	F	65.55	yes	no	yes	yes	120.06	78.01	3	3	extensive	moderate	yes
87	M	62.8	yes	no	yes	yes	135.34	79.42	3	1	moderate	extensive	yes
88	M	55.65	no	no	no	no	122.93	82.81	0	0	non-to-mild	moderate	no
89	M	42.48	no	yes	yes	yes	156.82	95.01	0	0	non-to-mild	moderate	no
90	F	73.52	yes	yes	yes	no	153.47	81.38	1	1	moderate	moderate	no
91	M	45.69	yes	no	no	no	145.02	101.62	0	1	moderate	non-to-mild	no
92	M	74.96	yes	no	yes	yes	112.25	68.04	1	1	moderate	extensive	yes
93	M	79.4	no	no	no	no	130.39	72.43	1	1	moderate	moderate	no
94	M	40.97	no	no	yes	no	140.47	91.17	0	1	moderate	extensive	no
95	M	70.19	yes	no	yes	no	144.38	81.14	1	1	extensive	extensive	no
96	F	80.08	yes	no	yes	no	120.77	69.84	3	3	moderate	moderate	yes
97	M	65.92	yes	no	yes	no	130.49	82.47	1	1	extensive	moderate	yes
98	F	36.39	yes	no	yes	yes	123.93	77.24	0	0	non-to-mild	non-to-mild	no
99	M	64.67	yes	no	yes	no	131.45	81.23	3	1	moderate	extensive	yes
100	M	59.25	no	no	yes	no	129.83	84.83	0	0	moderate	extensive	no
101	M	67.29	no	no	yes	yes	133.24	85.32	3	1	moderate	moderate	yes
102	F	60.9	no	no	no	yes	149.81	79.14	3	2	extensive	extensive	yes
103	M	52.39	no	no	yes	yes	128.92	85.91	0	0	non-to-mild	non-to-mild	no
104	M	54.88	yes	no	yes	no	129.17	77.04	0	1	extensive	extensive	no
105	M	68.96	yes	no	yes	no	144.11	89.93	3	3	non-to-mild	non-to-mild	no
106	F	87.28	yes	no	yes	no	135.95	59.03	1	1	moderate	extensive	no
107	M	65.82	no	no	yes	yes	143.37	88.09	1	1	extensive	extensive	yes
108	M	49.53	yes	no	no	no	118.01	71.19	0	0	non-to-mild	moderate	no
109	M	66.41	yes	no	no	no	158.23	95.61	1	0	non-to-mild	non-to-mild	no
110	M	49.42	yes	no	yes	yes	137.05	88.4	1	1	non-to-mild	moderate	yes
111	F	47.64	yes	no	yes	no	126.37	80.16	1	1	moderate	moderate	no
112	F	45.17	yes	no	yes	no	136.45	72.49	0	1	non-to-mild	moderate	no
113	F	54	yes	no	yes	no	122.82	80.67	1	2	non-to-mild	moderate	yes
114	M	53.13	no	no	yes	yes	169.25	97.03	0	1	non-to-mild	extensive	no
115	M	65.1	yes	yes	yes	no	115.83	63.71	0	2	non-to-mild	moderate	yes
116	M	33.42	no	no	yes	no	133.49	82.94	0	0	non-to-mild	non-to-mild	yes
117	M	57.96	yes	no	yes	no	110.83	74.87	1	2	moderate	non-to-mild	no
118	F	55.92	yes	no	yes	no	137.14	86.85	1	1	extensive	extensive	no
			Abbreviation
			BP	blood pressure
			WMH	white matter hyperintensities
			PVS	perivascular spaces
			BG	basal ganglia
			CSO	centrum semiovale
